# Supplementary material for: Formative Development and Acceptability of a Lifestyle Weight Management Intervention for Breast Cancer Survivors in Greece: The NutriLife Study
Source: Healthcare (Basel). 2025 Jul 12;13(14):1683. doi: 10.3390/healthcare13141683 (PMC12294187; doi:10.3390/healthcare13141683)
Supplement: Supplementary file 1 [file healthcare-13-01683-s001.zip]

Archive with 8 entries (7 files):
- SM/
- __MACOSX/._SM
- SM/SM2 (Sample size justification).pdf
- __MACOSX/SM/._SM2 (Sample size justification).pdf
- SM/SM3-Interview Guides.pdf
- __MACOSX/SM/._SM3-Interview Guides.pdf
- SM/SM1-Sessions.pdf
- __MACOSX/SM/._SM1-Sessions.pdf
